# Supplementary material for: Gene expression in the chicken caecum is dependent on microbiota composition
Source: Vet Res. 2017 Dec 4;48:85. doi: 10.1186/s13567-017-0493-7 (PMC5716255; doi:10.1186/s13567-017-0493-7)
Supplement: Supplementary file 1 — Additional file 1. List of primers used in quantitative RT PCR in the study. [file 13567_2017_493_MOESM1_ESM.xls]

## Sheet: Additional file 1
Additional file 1. List of primers used in quantitative RT PCR in this study.
Target gene	Forward	Reverse
IgM	TCAAAGCGAAGGGAAAGAGA	GTGCATGGTGACGAAAAGG
IgL	GAGGAGTCAACAGGCAGAGG	TGCAATGTGAGGACAGTGGT
IgA	AACGTCACCCGCAAGAGC	GGGGAGGAGGGACACTTG
COL6A1	GACTCCTTCTTGCAGAACATCA	CAAAGTTCTTGGTGGTGTCAAA
COL6A2	AGCGAGTCCAGAAGATGAGG	GGGCTACTGCAAGCTCTGTC
COL6A3	CGGAGGCAACGAGAACAGAT	CAGGGCTGATGTTACCAGGG
ILK	CCCCTACAAGGACACCTTCTG	GTCCCGAATTTTCAGCATTTTG
MYH11	CAGCACTGAAGAGCAAGCTAAG	TCTTCTTCACCTCCATCTGTTG
MYLK	TGGGAGACAACGACAACGAG	ACGGGTGCTGAAGACATTGA
PARVA	TGACCATGCTCCAGACAAGC	ACTGGGTCTCCAGTTCAGTG
RAP1B	GCCTGGAAAAGCACGCAAAA	CTGGCACTGTTGAATTGGGC
TLN1	GAGGCTATGAAGAGGCTCCA	CCACCACTGTCTCATCATGG
TNC	ACAAGGGTGCTTTCTGGTACA	GTATTCGTGGCCCTTCCAGT
ACO1	GAAGCTCAAGAGACTGGGCA	CCCATCCCTACAAGGTTGCT
GPI	ACACGCATGATTCCCTGTGA	GCTGCTTGCAGTTCCTTACG
LdhA	ATTGTTGGAGAGCATGGAGACT	TGTAACCCTTCAGTTTGATGACC
CBS	TGGAAAAGTTCAGCCTTCAGAT	TGAGAGAGTCTCCCCAAGTTGT
MSRB3	ACTCCAATTCAGGATGGCCT	CAAAAATGTGCCCGAGGTGT
PAPSS2	TCGAACTCAAGCAGAAGTTCAC	AGAAGCACGGGGTTTTTGTAAC
SQRDL	GCCTTTGGAGACCTTTCCCAT	CAGCTTTCTGATAGGAGCCG
TST	GGGTCCAAGAAGTTCCAGGTG	CTCATGGCCGCTTTCTGTTAG
GSTK1	TCCCCTGCAGTGAAGAATCG	TGCTGGCTAGCAGCTCTAAA
SULT1C3	TGTGGCAAGAAATGCAAAAG	TCATACCAGGAACCCCAGAG
SULT1E1	AGGGCAGGGAAAGGAACA	GCCACAAAGCATTTGTAGAGTG
TXN	GTGCATGCCAACATTCCAGT	CTCCATGGCGGGAGATTAGAC
TXNDC5	TGATCCAGAATCTGCTGTGG	AGGGGCAAAGAATTTGATGA
TXNL1	CCAGTCTAATCACGGGGATG	GCACGTCCTTAGTGGCTCTC
ASS1	GTCTCTGTCTTCAAGGGCCA	TCCTGCTTTGTGCTGACCTT
BASP1	AGAGGCTGTTGTCGATGCAA	CATCGCTGCTAGGCTCAGAA
CALB1	GCAAATAAGCAGATTGAAGACTCA	TTTTCCTGTACTGGGAGTAGCC
CASP1	ACTTCCACTTCGGATGGCTG	CTCCCTGGCAAGAATTCGGT
CATHL2	TGTGGACTCCTACAACCAACG	CTCCATGATGGTGAAGTTGAGC
CLIC5	CTTCTGCCCAAACTCCATGT	TCTTTGTCTGCTGCACAGGT
GRPEL1	TGAGGAAAAGGCCAAACTGGA	TGCCTCACGTTTTCTGCATCT
HDGF	CAGAAGGAGTACAAGTGCGGG	GCTTCTGGCATCTCGTCAAT
MPP1	GGCCAAGCACAGCTCAATTT	AGAGCGTTCTTGATGTGGCT
IL17A	CACCATGTCTCYGATCCCTTATTCTC	CTTTTTGGGTTAGGCATCCA
IL1-B	CACCATGGCGTTCGTTCCCGAC	GCGCCCACTTAGCTTGTAGGT
IL22	CACCATGGCCACCCTG	GTTTTTCTTCTTGTTCCCTCCCT
TBP1	TAGCCCGATGATGCCGTAT	GTTCCCTGTGTCGCTTGC
ADA	TATCAACACCGATGACCCCC	GCTGGACTGAGCTGCATTGA
HMBS	GGCTGGGAGAATCGCATAGG	TCCTGCAGGGCAGATACCAT
