# Supplementary material for: Gene expression in the chicken caecum is dependent on microbiota composition
Source: Vet Res. 2017 Dec 4;48:85. doi: 10.1186/s13567-017-0493-7 (PMC5716255; doi:10.1186/s13567-017-0493-7)
Supplement: Supplementary file 2 — Additional file 2. Differentially expressed proteins in at least one experimental group inoculated with live bacteria compared to expression in germ-free chickens. There were 149 proteins differentially expressed in the caecum of germ-free and colonised chickens. Fifty the most induced or suppressed proteins are presented in Table 2 and all 149 differentially expressed proteins are listed. [file 13567_2017_493_MOESM2_ESM.xls]

## Sheet: Additional file 2
Additional file 2. Differentially expressed proteins in at least one experimental group inoculated with live bacteria compared to expression in germ-free chickens.
		Label free								Dimethyl labelling
		Day 14	Day 28	Day 56	Day 14	Day 28	Day 56	Day 56	Day 56	Day 56
Protein	Gene	E. coli	E. coli	E. coli	Ent. faecium	Ent. faecium	Ent. faecium	Tetraflora	Conventional	Conventional
Ig lambda chain V-1 region	Gga.57		6.60693	8.7677		2.66514		7.3025	8.0008	20
grpE protein homolog 1, mitochondrial ; Essential component of the PAM complex, a complex required for the translocation of transit peptide-containing proteins from the inner membrane into the mitochondrial matrix in an ATP-dependent manner.	GRPEL1						1.41024			20
trypsin II-P29 precursor	PRSS2					1.71905			2.91904	17.5856
Uncharacterized protein, Chloride Intracellular Channel 5	CLIC5				1.76145		1.80526			15.5339
Uncharacterized protein, 60S ribosomal protein L14	RPL14					1.43907				9.58938
Thioredoxin ; Participates in various redox reactions through the reversible oxidation of its active center dithiol to a disulfide and catalyzes dithiol-disulfide exchange reactions (By similarity). Plays a role in the reversible S-nitrosylation of cysteine residues in target proteins, and thereby contributes to the response to intracellular nitric oxide. Nitrosylates the active site Cys of CASP3…	TXN							1.79434		8.4041
Uncharacterized protein, Hepatoma-Derived Growth Factor	HDGF						1.5196			7.83467
Cathelicidin-2 ; Binds bacterial lipopolysaccharide (LPS). Has potent antimicrobial activity against Gram-positive and Gram-negative bacteria (in vitro). Has hemolytic activity (in vitro). May play a role in the innate immune response	CATHL2		2.50228							4.12356
Plastin-1 ; Actin-bundling protein found in intestinal microvilli, hair cell stereocilia, and fibroblast filopodia	PLS1								2.63489	3.48537
Uncharacterized protein, Protein kinase C and casein kinase substrate in neurons protein 1	PACSIN1		1.60855							3.20588
sulfotransferase 1C1	SULT1C3	1.2321							1.84759	2.94836
Uncharacterized protein. Synaptojanin 2 binding protein. Regulates endocytosis of activin type 2 receptor kinases through the Ral/RALBP1-dependent pathway and may be involved in suppression of activin-induced signal transduction. Negative regulation of endothelial cell proliferation,migration and angiogenesis.	Gga.39871, SYNJ2BP		2.04085			1.73265				2.57026
Uncharacterized protein, 3'-phosphoadenosine 5'-phosphosulfate synthetase 2. Sulfation is a common modification of endogenous (lipids, proteins, and carbohydrates) and exogenous (xenobiotics and drugs) compounds. In mammals, the sulfate source is 3'-phosphoadenosine 5'-phosphosulfate (PAPS), created from ATP and inorganic sulfate.	PAPSS2	1.69873								2.49144
Beta-2-microglobulin ; Component of the class I major histocompatibility complex (MHC). Involved in the presentation of peptide antigens to the immune system (By similarity)	B2M			1.57758						2.46525
Argininosuccinate synthase	ASS1								3.56805	2.27972
Calbindin ; Buffers cytosolic calcium. May stimulate a membrane Ca(2+)-ATPase and a 3',5'-cyclic nucleotide phosphodiesterase	CALB1								3.04438	2.25748
Proactivator polypeptide Saposin-A Saposin-B Saposin-C Saposin-D; The lysosomal degradation of sphingolipids takes place by the sequential action of specific hydrolases. Some of these enzymes require specific low-molecular mass, non-enzymic proteins: the sphingolipids activator proteins (coproteins).	PSAP	1.95341					3.17461			2.18047
Uncharacterized protein. Thioredoxin-like protein 1.	TXNL1							1.44478		2.07691
putative ISG12-2 protein	ISG12-2		1.41849							2.00173
serum paraoxonase/arylesterase 2 precursor ; The absence of paraoxonase activity in turkey and chicken blood and in turkey liver indicates that PON2, if expressed, does not hydrolyze paraoxon	PON2					2.64373				1.84863
cadherin-17 precursor	CDH17		1.19148				1.79475			1.80686
55 kDa erythrocyte membrane protein ; May play a role in the regulation of neutrophil polarization (By similarity)	MPP1		1.60924	2.25661	2.22804	2.00452	2.66349	2.07999		1.8067
peroxisomal multifunctional enzyme type 2	HSD17B4							2.02357		1.7766
thiosulfate sulfurtransferase ; The product of this gene is a mitochondrial matrix enzyme that is encoded by the nucleus. It may play roles in cyanide detoxification, the formation of iron-sulfur proteins, and the modification of sulfur-containing enzymes.	TST		1.32997			1.39668	1.19531			1.76752
Uncharacterized protein. Calponin, thin filament-associated protein that is implicated in the regulation and modulation of smooth muscle contraction	CNN3			1.44342			1.55074			1.74628
neural Wiskott-Aldrich syndrome protein	WASL						2.13864			1.66899
dnaJ homolog subfamily A member 2	DNAJA2						1.58351			1.56341
ribonuclease T2 precursor	RNASET2			1.50228						1.52555
Uncharacterized protein, Cystathionine-Beta-Synthase	CBS					1.43231		1.42374		1.52485
small nuclear ribonucleoprotein Sm D3	SNRPD3						1.61174			1.51859
Uncharacterized protein. Caspase 1. This gene encodes a protein which is a member of the cysteine-aspartic acid protease (caspase) family	CASP1		1.27978	1.40558		1.36009				1.50865
probable ATP-dependent RNA helicase DDX5	DDX5						1.26062			1.46326
thioredoxin domain-containing protein 5 precursor	TXNDC5			1.93324						1.41953
Uncharacterized protein. Activator of HSP90 ATPase activity 1.	AHSA1								1.71427	1.41536
ATP-dependent RNA helicase DDX3X	DDX3X								1.39892	1.4017
Uncharacterized protein. Sulfotransferase Family 1E Member 1. This gene encodes a protein that transfers a sulfo moiety to and from estrone, which may control levels of estrogen receptors.	SULT1E1								1.67793	1.37638
RNA binding protein fox-1 homolog ; RNA-binding protein that regulates alternative splicing events (By similarity)	RBFOX2			1.19319						1.3554
Microtubule-associated protein RP/EB family member 1 ; Binds to the plus end of microtubules and regulates the dynamics of the microtubule cytoskeleton. Promotes cytoplasmic microtubule nucleation and elongation. May be involved in spindle function by stabilizing microtubules and anchoring them at centrosomes (By similarity)	MAPRE1								2.20299	1.34321
Cleavage and polyadenylation specificity factor subunit 6 ; Component of the cleavage factor Im complex (CFIm) that plays a key role in pre-mRNA 3'-processing (By similarity)	CPSF6		1.48164							1.33546
heterogeneous nuclear ribonucleoprotein G	RBMX		1.31609							1.3253
Sjogren syndrome antigen B (autoantigen La) isoform 1	SSB						1.97306			1.32354
Uncharacterized protein. Cytochrome c oxidase subunit 5a is a protein that in humans is encoded by the COX5A gene. Cytochrome c oxidase 5A is a subunit of the cytochrome c oxidase complex, also known as Complex IV, the last enzyme in the mitochondrial electron transport chain.	COX5A			1.26692						1.32167
NADH-cytochrome b5 reductase 2 ; NADH-cytochrome b5 reductases are involved in desaturation and elongation of fatty acids, cholesterol biosynthesis and drug metabolism (By similarity)	CYB5R2		2.23532							1.31392
Uncharacterized protein. Palmdelphin. Palmdelphin promotes myoblast differentiation and muscle regeneration. Palmdelphin is a newly identified cytosolic isoform of paralemmin-1, a lipid raft-associated protein implicated in cell shape control.	PALMD		1.6229							1.30603
Uncharacterized protein. Complement Factor H.	CFH	1.36496								1.30389
vesicle-associated membrane protein-associated protein A	VAPA		1.57498							1.30351
Uncharacterized protein. Plakophilin 2. This protein is found primarily in cells of the myocardium, which is the muscular wall of the heart. Within these cells, plakophilin 2 is one of several proteins that make up structures called desmosomes. These structures form junctions that attach cells to one another. Desmosomes provide strength to the myocardium and are involved in signaling between neig…	PKP2					1.99522				1.3032
L-lactate dehydrogenase A chain	LDHA			1.75703	1.52061	1.50326		1.97978		1.29776
voltage-dependent anion-selective channel protein 2	VDAC2						1.24687	1.22988		1.29138
cystatin B (stefin B)	CSTB						2.29745			1.26031
Uncharacterized protein	CALML4						2.60389			1.25473
tenascin precursor ; Extracellular matrix protein implicated in guidance of migrating neurons as well as axons during development, synaptic plasticity as well as neuronal regeneration. Ligand for integrins alpha-8/beta-1, alpha-9/beta-1, alpha-V/beta-3 and alpha-V/beta-6	TNC								2.97128	1.25278
Uncharacterized protein	Gga.30045		2.14568							1.2403
alcohol dehydrogenase ; Catalyzes the NADPH-dependent reduction of a variety of aromatic and aliphatic aldehydes to their corresponding alcohols. Catalyzes the reduction of mevaldate to mevalonic acid and of glyceraldehyde to glycerol. Has broad substrate specificity. Plays a role in the activation of procarcinogens, such as polycyclic aromatic hydrocarbon trans-dihydrodiols, and in the metabolis…	AKR1A1		1.28582							1.23973
basigin isoform 1 precursor ; Probable receptor involved in cell surface recognition at the blood-brain barrier. Involved in neuronal-glial interactions in retinal development	BSG						1.40028			1.23886
Uncharacterized protein	OCIAD1						1.49444			1.23014
nuclear pore complex protein Nup50	NUP50		1.8661							1.22899
Uncharacterized protein. LIM Domain And Actin Binding 1. This gene encodes a cytoskeleton-associated protein that inhibits actin filament depolymerization and cross-links filaments in bundles.	LIMA1		1.51682							1.22688
gga-mir-6578, hydroxyacyl-CoA dehydrogenase/3-ketoacyl-CoA thiolase/enoyl-CoA hydratase (trifunctional protein), beta subunit.	HADHB							1.17934	1.28661	1.2208
clathrin interactor 1	CLINT1		1.29581							1.21722
electron transfer flavoprotein, alpha polypeptide	ETFA		1.35384	1.35697						1.19765
Uncharacterized protein	NIPSNAP3A							2.01706		1.18655
Uncharacterized protein. The protein encoded by this gene may function in mitochondria to catalyze the conversion of sulfide to persulfides, thereby decreasing toxic concencrations of sulfide.	SQRDL					1.42216			1.46116	1.18435
Nuclear cap-binding protein subunit 2 ; Component of the cap-binding complex (CBC), which binds co-transcriptionally to the 5' cap of pre-mRNAs and is involved in various processes such as pre-mRNA splicing, translation regulation, nonsense-mediated mRNA decay, RNA-mediated gene silencing (RNAi) by microRNAs (miRNAs) and mRNA export. The CBC complex is involved in mRNA export from the nucleus, le…	NCBP2			2.16497						1.1754
Uncharacterized protein	ZNF830		2.35706							1.17474
Uncharacterized protein	CD2AP		1.55676							1.15837
Uncharacterized protein. Pyrroline-5-Carboxylate Reductase Family Member 2. . The encoded mitochondrial protein catalyzes the conversion of pyrroline-5-carboxylate to proline, which is the last step in proline biosynthesis. Loss of PYCR2 does not lead to a gross defect in mitochondrial protein synthesis, but interestingly, loss of function of PYCR2 leads to increased apoptosis under oxidative str…	PYCR2						1.75892			1.14782
Uncharacterized protein	NUP153		3.76945							1.14594
UDP-glucose 6-dehydrogenase ; Involved in the biosynthesis of glycosaminoglycans; hyaluronan, chondroitin sulfate, and heparan sulfate (By similarity)	UGDH		1.34625			1.30209		1.49904		1.13765
annexin A13	ANXA13								2.42466	1.13632
Uncharacterized protein. RNA terminal phosphate cyclase domain 1.	RTCD1								1.54191	1.12607
60S ribosomal protein L7a	RPL7A						1.4414			1.11955
Uncharacterized protein. 40S ribosomal protein S23.	RPS23						1.29063			1.11848
V-type proton ATPase subunit E 1	ATP6V1E1						1.32714			1.11373
prostaglandin reductase 1	PTGR1					1.46121				1.11265
vitamin D-binding protein precursor	GC								0.614937	0.89162
Beta-galactoside-binding lectin ; This protein binds beta-galactoside. Its physiological function is not yet known. It may be involved in the regulation of differentiation	LEG4							0.688325	0.651022	0.888107
Uncharacterized protein	CTSZ				0.474841	0.711469				0.885541
catenin beta-1	CTNNB1						0.289051			0.883036
cytoplasmic dynein 1 intermediate chain 2	DYNC1I2		0.659266							0.878198
Transthyretin ; Thyroid hormone-binding protein. Probably transports thyroxine from the bloodstream to the brain	TTR								0.706845	0.864623
Uncharacterized protein, ENSGALG00000021242	PHPT1								0.623818	0.861814
RNA-binding protein with multiple-splicing	RBPMS								0.550507	0.861373
heterochromatin protein 1-binding protein 3 ; Component of heterochromatin, may be involved in chromatin structure and function (By similarity)	HP1BP3				0.707786					0.846922
cytoplasmic aconitate hydratase ; Iron sensor. Binds a 4Fe-4S cluster and functions as aconitase when cellular iron levels are high. Functions as mRNA binding protein that regulates uptake, sequestration and utilization of iron when cellular iron levels are low. Binds to iron-responsive elements (IRES) in target mRNA species when iron levels are low. Binding of a 4Fe-4S cluster precludes RNA bind…	ACO1			0.510949			0.557461			0.839895
plastin-3	PLS3		0.421643							0.837012
myosin light chain kinase, smooth muscle ; Phosphorylates a specific serine in the N-terminus of a myosin light chain, which leads to the formation of calmodulin/MLCK signal transduction complexes which allow selective transduction of calcium signals	MYLK		0.688971							0.836175
60S ribosomal protein L4	RPL4						0.353576			0.833315
Uncharacterized protein. LIM zinc finger domain containing 2. This gene encodes a member of a small family of focal adhesion proteins which interacts with ILK (integrin-linked kinase), a protein which effects protein-protein interactions with the extraceullar matrix.	LIMS2		0.887417							0.824435
methionine-R-sulfoxide reductase B3, mitochondrial	MSRB3				0.541714					0.822512
integrin-linked protein kinase	ILK			0.78858						0.816488
WD repeat-containing protein 1 ; Induces disassembly of actin filaments in conjunction with ADF/cofilin family proteins (By similarity)	WDR1		0.840361							0.800928
Golgi apparatus protein 1 precursor ; Binds E-selectin (cell-adhesion lectin on endothelial cells mediating the binding of neutrophils) (By similarity). Binds fibroblast growth factor (FGF). May be involved in intracellular FGF trafficking and the regulation of cellular responses to FGFS	GLG1					0.539299				0.792417
clathrin heavy chain 1	CLTC						0.294161			0.791953
leukotriene A-4 hydrolase	LTA4H						0.36337			0.791698
glucose-6-phosphate isomerase	GPI			0.484494						0.791243
Uncharacterized protein	NQO1	0.455844								0.785871
Muscleblind-like protein 1 ; Involved in pre-mRNA alternative splicing regulation. Binds to CUG triplet repeat in RNA (By similarity)	MBNL1		0.399478							0.771253
SPARC precursor ; Appears to regulate cell growth through interactions with the extracellular matrix and cytokines. Binds calcium and copper, several types of collagen, albumin, thrombospondin, PDGF and cell membranes. There are two calcium binding sites; an acidic domain that binds 5 to 8 Ca(2+) with a low affinity and an EF-hand loop that binds a Ca(2+) ion with a high affinity (By similarity)	SPARC		0.682473						0.37964	0.767869
Cysteine and glycine-rich protein 2 ; Totally down-regulated in transformed cells. May therefore take part in the control of cell growth and differentiation	CSRP2				0.477357					0.761539
Serine-threonine kinase receptor-associated protein ; The SMN complex plays an essential role in spliceosomal snRNP assembly in the cytoplasm and is required for pre-mRNA splicing in the nucleus. STRAP may play a role in the cellular distribution of the SMN complex (By similarity)	STRAP		0.574135							0.75338
14-3-3 protein beta/alpha ; Adapter protein implicated in the regulation of a large spectrum of both general and specialized signaling pathways. Binds to a large number of partners, usually by recognition of a phosphoserine or phosphothreonine motif. Binding generally results in the modulation of the activity of the binding partner (By similarity)	YWHAB		0.696115							0.74783
60S ribosomal protein L13	RPL13								0.349972	0.746572
coronin-1C	CORO1C					0.852035				0.734087
Uncharacterized protein. LIM And Cysteine Rich Domains 1.	LMCD1				0.497543					0.732343
Uncharacterized protein	PARVA						0.374379			0.727447
collagen alpha-1(XII) chain precursor ; Type XII collagen interacts with type I collagen- containing fibrils, the COL1 domain could be associated with the surface of the fibrils, and the COL2 and NC3 domains may be localized in the perifibrillar matrix	COL12A1		0.592561							0.725306
Uncharacterized protein. Tubulin polymerization-promoting protein.	TPPP								0.553109	0.719756
Uncharacterized protein	PGM5						0.400884			0.718489
Uncharacterized protein	IGFBP7								0.45393	0.717514
annexin A6 ; May associate with CD21. May regulate the release of Ca(2+) from intracellular stores (By similarity)	ANXA6			0.340615			0.24687			0.713478
apolipoprotein A-IV precursor	APOA4							0.699477	0.586448	0.711122
short/branched chain specific acyl-CoA dehydrogenase, mitochondrial	ACADSB		0.590918							0.706112
Uncharacterized protein	FHL2					0.809731				0.69575
Carbonic anhydrase 2 ; Essential for bone resorption and osteoclast differentiation (By similarity). Reversible hydration of carbon dioxide	CA2								0.817185	0.681953
60S ribosomal protein L7 ; Binds to G-rich structures in 28S rRNA and in mRNAs. May play a regulatory role in the translation apparatus (By similarity)	RPL7						0.366081			0.672132
actin, aortic smooth muscle	ACTA2			0.690302						0.667984
Uncharacterized protein	ENPP6		0.699751	0.418513		0.571485	0.553209			0.652543
Triosephosphate isomerase	TPI1						0.49405			0.6504
14-3-3 protein eta	YWHAH		0.711292							0.642804
cleavage stimulation factor subunit 2	CSTF2							0.491114		0.638244
Actin-related protein 3 ; Functions as ATP-binding component of the Arp2/3 complex which is involved in regulation of actin polymerization and together with an activating nucleation-promoting factor (NPF) mediates the formation of branched actin networks. Seems to contact the pointed end of the daughter actin filament (By similarity)	ACTR3						0.642472			0.631253
Ras-related protein Rap-1b	RAP1B						0.465526			0.630191
PEST proteolytic signal-containing nuclear protein	PCNP				0.439575					0.627703
sodium/potassium-transporting ATPase subunit alpha-1 precursor ; This is the catalytic component of the active enzyme, which catalyzes the hydrolysis of ATP coupled with the exchange of sodium and potassium ions across the plasma membrane. This action creates the electrochemical gradient of sodium and potassium ions, providing the energy for active transport of various nutrients	ATP1A1						0.300345			0.624487
collagen alpha-1(V) chain precursor	COL5A1							0.401042	0.271345	0.622522
Dihydropyrimidinase-related protein 2 ; Plays a role in neuronal development and polarity, as well as in axon growth and guidance, neuronal growth cone collapse and cell migration. Necessary for signaling by class 3 semaphorins and subsequent remodeling of the cytoskeleton (By similarity)	DPYSL2			0.805334						0.622068
Talin-1 ; Probably involved in connections of major cytoskeletal structures to the plasma membrane. Talin is a high molecular weight cytoskeletal protein concentrated at regions of cell- substratum contact and, in lymphocytes, at cell-cell contacts	TLN1						0.296995			0.603325
Uncharacterized protein. TPPP3 tubulin polymerization promoting protein family member 3.	TPPP3			0.806132			0.818651			0.597769
Myosin-11 ; Muscle contraction	MYH11			0.55921			0.369647			0.597574
Uncharacterized protein. Synaptic vesicle membrane protein VAT-1 homolog. The protein encoded by this gene is an abundant integral membrane protein of cholinergic synaptic vesicles and is thought to be involved in vesicular transport. It belongs to the quinone oxidoreductase subfamily of zinc-containing alcohol dehydrogenase proteins.	VAT1					0.709856				0.58658
Eukaryotic initiation factor 4A-II ; ATP-dependent RNA helicase which is a subunit of the eIF4F complex involved in cap recognition and is required for mRNA binding to ribosome. In the current model of translation initiation, eIF4A unwinds RNA secondary structures in the 5'-UTR of mRNAs which is necessary to allow efficient binding of the small ribosomal subunit, and subsequent scanning for the i…	EIF4A2		0.619958	0.281697			0.155097			0.586403
14-3-3 protein theta ; Adapter protein implicated in the regulation of a large spectrum of both general and specialized signaling pathways. Binds to a large number of partners, usually by recognition of a phosphoserine or phosphothreonine motif. Binding generally results in the modulation of the activity of the binding partner (By similarity)	YWHAQ		0.770697							0.575426
SAP domain-containing ribonucleoprotein	SARNP				0.743066				0.605728	0.571186
periostin precursor	POSTN		0.630311			0.560043				0.560764
Uncharacterized protein. pleckstrin homology domain-containing family C member 1. Also known as ermitin family homolog 2 (FERMT2). FERMT2 is a component of extracellular matrix structures in mammalian cells and is required for proper control of cell shape change.	PLEKHC1			0.452816			0.168128			0.511906
glycogen phosphorylase, brain form ; Phosphorylase is an important allosteric enzyme in carbohydrate metabolism. Enzymes from different sources differ in their regulatory mechanisms and in their natural substrates. However, all known phosphorylases share catalytic and structural properties (By similarity)	PYGB		0.575938	0.452612			0.230272			0.496589
synemin	SYNM		0.584475							0.492077
Actin, alpha cardiac muscle 1 ; Actins are highly conserved proteins that are involved in various types of cell motility and are ubiquitously expressed in all eukaryotic cells	ACTA1			0.672267						0.485204
myosin-10	MYH10			0.482566			0.303931			0.4572
collagen alpha-1(VI) chain precursor ; Collagen VI acts as a cell-binding protein	COL6A1		0.494907	0.523534			0.233674			0.454574
Brain acid soluble protein 1 homolog ; May play a specific role in the development of tissues	BASP1								0.250815	0.444568
Uncharacterized protein. BCL2 Associated Athanogene 2. BAG proteins compete with Hip for binding to the Hsc70/Hsp70 ATPase domain and promote substrate release.	BAG2					0.620628				0.435799
Collagen alpha-2(VI) chain ; Collagen VI acts as a cell-binding protein	COL6A2						0.207744			0.428164
ubiquitin carboxyl-terminal hydrolase isozyme L1	UCHL1					0.724404				0.40921
collagen alpha-3(VI) chain precursor ; Collagen VI acts as a cell-binding protein	COL6A3		0.367249	0.294726			0.161129			0.399231
isovaleryl-CoA dehydrogenase, mitochondrial	IVD					0.549491				0.276402
glutathione S-transferase kappa 1	GSTK1							0.409845		0.254458
Proliferating cell nuclear antigen ; This protein is an auxiliary protein of DNA polymerase delta and is involved in the control of eukaryotic DNA replication by increasing the polymerase's processibility during elongation of the leading strand (By similarity)	PCNA	0.559484								0.05
